# Supplementary material for: Genomic Characterisation of an Isolate of Brassica Yellows Virus Associated with Brassica Weed in Tasmania
Source: Plants (Basel). 2022 Mar 25;11(7):884. doi: 10.3390/plants11070884 (PMC9003488; doi:10.3390/plants11070884)
Supplement: Supplementary file 1 [file plants-11-00884-s001.zip]

Archive with 15 entries (15 files):
- Suppl  data/Table S1_nt BrYV_Tas with all BrYV and TuYV.xlsx
- Suppl  data/Table S10_aa P1 BrYV_Tas with all BrYV and TuYV.xlsx
- Suppl  data/Table S11_aa P1P2 BrYV_Tas with all BrYV and TuYV.xlsx
- Suppl  data/Table S12_aa P3 BrYV_Tas with all BrYV and TuYV.xlsx
- Suppl  data/Table S13_aa P3P5 BrYV_Tas with all BrYV and TuYV.xlsx
- Suppl  data/Table S14_aa P4 BrYV_Tas with all BrYV and TuYV.xlsx
- Suppl  data/Table S15_aa P5 BrYV_Tas with all BrYV and TuYV.xlsx
- Suppl  data/Table S2_nt P0_BrYV_Tas with all BrYV and TuYV.xlsx
- Suppl  data/Table S3_nt P1_BrYV_Tas with all BrYV and TuYV.xlsx
- Suppl  data/Table S4_nt P1P2_BrYV_Tas with all BrYV and TuYV.xlsx
- Suppl  data/Table S5_nt P3_BrYV_Tas with all BrYV and TuYV.xlsx
- Suppl  data/Table S6_nt P3P5_BrYV_Tas with all BrYV and TuYV.xlsx
- Suppl  data/Table S7_nt P4_BrYV_Tas with all BrYV and TuYV.xlsx
- Suppl  data/Table S8_nt P5_BrYV_Tas with all BrYV and TuYV.xlsx
- Suppl  data/Table S9_aa P0 BrYV_Tas with all BrYV and TuYV.xlsx
