# Supplementary material for: Genomic Characterisation of an Isolate of Brassica Yellows Virus Associated with Brassica Weed in Tasmania
Source: Plants (Basel). 2022 Mar 25;11(7):884. doi: 10.3390/plants11070884 (PMC9003488; doi:10.3390/plants11070884)
Supplement: Supplementary file 1 [file plants-11-00884-s001.zip › Suppl data/Table S1_nt BrYV_Tas with all BrYV and TuYV.xlsx]

## Sheet: BrYV_Tas with all BrYV and TuYV
Table S1: Percentage nucleotide sequence identities of whole genome of BrYV-Tas with other isolates reported worldwide.
	NC_003743	BrYV Tas	NC_016038	HQ388351	KF015269	LC428364	LC428365	MF314820	MK057527	KF923236	JN015068	LC428360	LC428361	LC428358	LC428362	HQ388348	LC428359	HQ388350	KY310572	HQ388349	LC428363
NC_003743		78.2	80.5	80.3	80.7	80.1	80	80.4	81.4	83.7	80.3	79.3	79.3	80.5	80.5	80.5	80.2	80.5	80.3	80.4	80.5
BrYV Tas	78.2		92.7	89.6	88.9	87.3	87.4	87.9	81.3	88.4	88.9	94.4	94.4	91.9	91.6	92.7	92.9	93	90.4	89.7	89.9
NC_016038	80.5	92.7		94.3	93.2	91.4	91.7	91.9	85.2	93.8	93.3	96.4	96.3	96.9	96.7	100	97.8	98.1	95.5	94.6	94.4
HQ388351	80.3	89.6	94.3		94.3	91.6	92.3	92.6	85.8	89.5	94.5	92.9	92.7	94.2	94	94.3	94.5	94.3	96.6	98.5	98.7
KF015269	80.7	88.9	93.2	94.3		91.6	91.7	93.2	86.2	89.3	98.4	91.6	91.6	93.6	93.4	93.2	93.2	93.1	94.1	94.5	94.6
LC428364	80.1	87.3	91.4	91.6	91.6		97.9	90	83.9	88.2	91.6	90.2	90.2	91.2	91.2	91.4	91.8	91.5	91.6	91.8	91.8
LC428365	80	87.4	91.7	92.3	91.7	97.9		90.2	84.1	88.3	91.6	90.1	90.2	91.4	91.5	91.7	91.7	91.8	92	92.5	92.6
MF314820	80.4	87.9	91.9	92.6	93.2	90	90.2		90.9	88.7	93.1	90.4	90.4	91.3	91.3	91.9	91.8	91.7	92.2	92.7	92.6
MK057527	81.4	81.3	85.2	85.8	86.2	83.9	84.1	90.9		81.8	86.1	83.7	83.6	84.6	84.5	85.2	85	84.9	85.7	86	85.9
KF923236	83.7	88.4	93.8	89.5	89.3	88.2	88.3	88.7	81.8		89.2	92	91.9	92.1	92.1	93.8	93.3	93.8	90.6	89.6	89.7
JN015068	80.3	88.9	93.3	94.5	98.4	91.6	91.6	93.1	86.1	89.2		91.8	91.7	93.7	93.6	93.3	93.4	93.3	93.9	94.6	94.6
LC428360	79.3	94.4	96.4	92.9	91.6	90.2	90.1	90.4	83.7	92	91.8		98.8	95.4	95.2	96.4	96.7	96.7	93.5	92.8	92.9
LC428361	79.3	94.4	96.3	92.7	91.6	90.2	90.2	90.4	83.6	91.9	91.7	98.8		95.2	95	96.3	96.5	96.6	93.5	92.7	92.7
LC428358	80.5	91.9	96.9	94.2	93.6	91.2	91.4	91.3	84.6	92.1	93.7	95.4	95.2		98.6	96.9	97.2	96.9	94.5	94	94.1
LC428362	80.5	91.6	96.7	94	93.4	91.2	91.5	91.3	84.5	92.1	93.6	95.2	95	98.6		96.7	96.9	96.9	94.4	93.9	93.9
HQ388348	80.5	92.7	100	94.3	93.2	91.4	91.7	91.9	85.2	93.8	93.3	96.4	96.3	96.9	96.7		97.8	98.1	95.5	94.6	94.4
LC428359	80.2	92.9	97.8	94.5	93.2	91.8	91.7	91.8	85	93.3	93.4	96.7	96.5	97.2	96.9	97.8		98.2	95	94.4	94.5
HQ388350	80.5	93	98.1	94.3	93.1	91.5	91.8	91.7	84.9	93.8	93.3	96.7	96.6	96.9	96.9	98.1	98.2		95.1	94.2	94.4
KY310572	80.3	90.4	95.5	96.6	94.1	91.6	92	92.2	85.7	90.6	93.9	93.5	93.5	94.5	94.4	95.5	95	95.1		96.5	96.6
HQ388349	80.4	89.7	94.6	98.5	94.5	91.8	92.5	92.7	86	89.6	94.6	92.8	92.7	94	93.9	94.6	94.4	94.2	96.5		98.7
LC428363	80.5	89.9	94.4	98.7	94.6	91.8	92.6	92.6	85.9	89.7	94.6	92.9	92.7	94.1	93.9	94.4	94.5	94.4	96.6	98.7
