# Supplementary material for: Genomic Characterisation of an Isolate of Brassica Yellows Virus Associated with Brassica Weed in Tasmania
Source: Plants (Basel). 2022 Mar 25;11(7):884. doi: 10.3390/plants11070884 (PMC9003488; doi:10.3390/plants11070884)
Supplement: Supplementary file 1 [file plants-11-00884-s001.zip › Suppl data/Table S10_aa P1 BrYV_Tas with all BrYV and TuYV.xlsx]

## Sheet: aa P1 BrYV with TuYV
Table S10: Percentage amino acid sequence identities of P1 gene of BrYV-Tas with other isolates reported worldwide.
	Finalised BrYV-Tas Copy - P1 translation	NC_003743 translation	NC_016038 translation	LC428360 translation	LC428364 translation	LC428365 translation	MF314820 translation	MK057527 translation	KY310572 translation	LC428363 translation	HQ388349 translation	HQ388351 translation	JN015068 translation	KF015269 translation	LC428358 translation	LC428362 translation	LC428359 translation	LC428361 translation	HQ388348 translation	HQ388350 translation	KF923236 translation
Finalised BrYV-Tas Copy - P1 translation		85	95.6	97	86.8	86.5	86	86.5	88.4	87.1	86.8	86.4	85.5	85.9	94	93.6	97	96.1	95.6	97	96.3
NC_003743 translation	85		84.3	85.8	85.4	84.7	86.2	86.2	84.8	85	84.8	84.8	86.8	86.8	85	84.7	85.2	84.8	84.3	84.7	84.8
NC_016038 translation	95.6	84.3		96.7	85.8	85.4	85.3	85.8	88.9	86.4	85.9	85.7	85	85.3	92.9	92.5	96.2	96.4	100	96.5	97.3
LC428360 translation	97	85.8	96.7		86.4	86.1	86.5	86.7	88.9	87.2	86.7	86.6	85.7	86	93.5	93.2	97.3	97.8	96.7	96.8	97
LC428364 translation	86.8	85.4	85.8	86.4		99.2	83.7	83.7	85.1	85.3	84.8	84.6	83.7	84	85.1	85.1	86.9	86.6	85.8	86.8	86.1
LC428365 translation	86.5	84.7	85.4	86.1	99.2		83.4	83.4	84.8	84.9	84.4	84.3	83.4	83.7	84.8	84.8	86.6	86.3	85.4	86.4	85.8
MF314820 translation	86	86.2	85.3	86.5	83.7	83.4		97.9	88.5	89.1	88.3	88.5	89.1	89.1	84	84	86.7	85.5	85.3	85.7	85.8
MK057527 translation	86.5	86.2	85.8	86.7	83.7	83.4	97.9		89.6	90.1	89.6	89.8	88.5	88.5	84.5	84.5	87	85.7	85.8	86.2	86.5
KY310572 translation	88.4	84.8	88.9	88.9	85.1	84.8	88.5	89.6		95.7	95.4	95.5	87.8	88.1	87.2	87.4	88.7	88.4	88.9	88.6	88.7
LC428363 translation	87.1	85	86.4	87.2	85.3	84.9	89.1	90.1	95.7		98.7	98.8	88.6	89	85.6	85.7	87.4	86.7	86.4	86.9	87.4
HQ388349 translation	86.8	84.8	85.9	86.7	84.8	84.4	88.3	89.6	95.4	98.7		99.2	88.5	88.5	85.4	85.6	87.2	86.2	85.9	86.4	86.9
HQ388351 translation	86.4	84.8	85.7	86.6	84.6	84.3	88.5	89.8	95.5	98.8	99.2		88.3	88.3	84.9	85.1	86.7	86.1	85.7	86.2	86.7
JN015068 translation	85.5	86.8	85	85.7	83.7	83.4	89.1	88.5	87.8	88.6	88.5	88.3		99.3	88.5	88.6	86.5	85	85	86.2	85.8
KF015269 translation	85.9	86.8	85.3	86	84	83.7	89.1	88.5	88.1	89	88.5	88.3	99.3		88.8	89	86.7	85.3	85.3	86.5	86.2
LC428358 translation	94	85	92.9	93.5	85.1	84.8	84	84.5	87.2	85.6	85.4	84.9	88.5	88.8		98.7	93.5	92.7	92.9	93.2	93.2
LC428362 translation	93.6	84.7	92.5	93.2	85.1	84.8	84	84.5	87.4	85.7	85.6	85.1	88.6	89	98.7		93.2	92.4	92.5	92.9	92.9
LC428359 translation	97	85.2	96.2	97.3	86.9	86.6	86.7	87	88.7	87.4	87.2	86.7	86.5	86.7	93.5	93.2		96.8	96.2	97.2	96.7
LC428361 translation	96.1	84.8	96.4	97.8	86.6	86.3	85.5	85.7	88.4	86.7	86.2	86.1	85	85.3	92.7	92.4	96.8		96.4	96.8	96.7
HQ388348 translation	95.6	84.3	100	96.7	85.8	85.4	85.3	85.8	88.9	86.4	85.9	85.7	85	85.3	92.9	92.5	96.2	96.4		96.5	97.3
HQ388350 translation	97	84.7	96.5	96.8	86.8	86.4	85.7	86.2	88.6	86.9	86.4	86.2	86.2	86.5	93.2	92.9	97.2	96.8	96.5		97.5
KF923236 translation	96.3	84.8	97.3	97	86.1	85.8	85.8	86.5	88.7	87.4	86.9	86.7	85.8	86.2	93.2	92.9	96.7	96.7	97.3	97.5
