# Supplementary material for: Genomic Characterisation of an Isolate of Brassica Yellows Virus Associated with Brassica Weed in Tasmania
Source: Plants (Basel). 2022 Mar 25;11(7):884. doi: 10.3390/plants11070884 (PMC9003488; doi:10.3390/plants11070884)
Supplement: Supplementary file 1 [file plants-11-00884-s001.zip › Suppl data/Table S11_aa P1P2 BrYV_Tas with all BrYV and TuYV.xlsx]

## Sheet: aa P1-P2 BrYV with TuYV
Table S11: Percentage amino acid sequence identities of P1-P2 gene of BrYV-Tas with other isolates reported worldwide.
	BrYV_Tas	NC_003743	NC_016038	LC428360	MK057527	LC428364	LC428365	LC428358	LC428362	LC428361	LC428359	HQ388348	HQ388350	JN015068	KF015269	KY310572	LC428363	HQ388349	HQ388351
BrYV_Tas		89.7	95.4	95.6	89.9	90.3	90.1	93.8	93.8	95.5	95.6	95.4	95.6	89.5	89.6	91.7	90.2	90.3	90.2
NC_003743	89.7		89	89.2	88.9	89	88.9	89.1	89.1	89.1	88.9	89	89.1	89	89.2	88.9	88.9	88.9	88.7
NC_016038	95.4	89		97.3	90.2	90.9	90.9	95.5	95.5	97.1	97.3	100	97.9	90.3	90.4	93.7	91.3	91.2	91.2
LC428360	95.6	89.2	97.3		90.1	91	90.7	95.2	95.3	98.1	97.4	97.3	97.4	90	90.1	93.1	91.2	91.1	91.1
MK057527	89.9	88.9	90.2	90.1		89.3	89.5	89.5	89.4	89.8	90.4	90.2	90.1	92	92.1	92	91.8	91.7	91.8
LC428364	90.3	89	90.9	91	89.3		98	90.4	90.5	91.2	91.6	90.9	91.3	91.1	90.9	91.4	91.7	91.7	91.5
LC428365	90.1	88.9	90.9	90.7	89.5	98		90.3	90.6	90.9	91.2	90.9	91.3	91	91.1	91.7	92.7	92.6	92.4
LC428358	93.8	89.1	95.5	95.2	89.5	90.4	90.3		98.2	94.8	95.7	95.5	95.5	90.9	91.2	92.2	90.6	90.6	90.5
LC428362	93.8	89.1	95.5	95.3	89.4	90.5	90.6	98.2		95	95.8	95.5	95.9	91	91.1	92.2	90.6	90.8	90.5
LC428361	95.5	89.1	97.1	98.1	89.8	91.2	90.9	94.8	95		97.1	97.1	97.3	89.9	90.1	93	90.9	90.9	90.7
LC428359	95.6	88.9	97.3	97.4	90.4	91.6	91.2	95.7	95.8	97.1		97.3	97.7	90.6	90.6	93	91.5	91.6	91.4
HQ388348	95.4	89	100	97.3	90.2	90.9	90.9	95.5	95.5	97.1	97.3		97.9	90.3	90.4	93.7	91.3	91.2	91.2
HQ388350	95.6	89.1	97.9	97.4	90.1	91.3	91.3	95.5	95.9	97.3	97.7	97.9		90.5	90.5	93.2	91.1	91.2	91.1
JN015068	89.5	89	90.3	90	92	91.1	91	90.9	91	89.9	90.6	90.3	90.5		98.7	92.5	93	93.1	92.9
KF015269	89.6	89.2	90.4	90.1	92.1	90.9	91.1	91.2	91.1	90.1	90.6	90.4	90.5	98.7		92.7	93.3	93.2	93
KY310572	91.7	88.9	93.7	93.1	92	91.4	91.7	92.2	92.2	93	93	93.7	93.2	92.5	92.7		96.2	96.2	96.2
LC428363	90.2	88.9	91.3	91.2	91.8	91.7	92.7	90.6	90.6	90.9	91.5	91.3	91.1	93	93.3	96.2		98.9	98.8
HQ388349	90.3	88.9	91.2	91.1	91.7	91.7	92.6	90.6	90.8	90.9	91.6	91.2	91.2	93.1	93.2	96.2	98.9		98.9
HQ388351	90.2	88.7	91.2	91.1	91.8	91.5	92.4	90.5	90.5	90.7	91.4	91.2	91.1	92.9	93	96.2	98.8	98.9
