# Supplementary material for: Genomic Characterisation of an Isolate of Brassica Yellows Virus Associated with Brassica Weed in Tasmania
Source: Plants (Basel). 2022 Mar 25;11(7):884. doi: 10.3390/plants11070884 (PMC9003488; doi:10.3390/plants11070884)
Supplement: Supplementary file 1 [file plants-11-00884-s001.zip › Suppl data/Table S12_aa P3 BrYV_Tas with all BrYV and TuYV.xlsx]

## Sheet: aa P3 BrYV with TuYV
Table S12: Percentage amino acid sequence identities of P3 gene of BrYV-Tas with other isolates reported worldwide.
	Finalised BrYV-Tas Copy - P3 translation	NC_003743 translation	NC_016038 translation	LC428360 translation	MF314820 translation	MK057527 translation	KY310572 translation	HQ388351 translation	HQ388350 translation	HQ388348 translation	LC428363 translation	HQ388349 translation	LC428358 translation	LC428359 translation	LC428361 translation	LC428362 translation	JN015068 translation	KF015269 translation	LC428364 translation	LC428365 translation	KF923236 translation
Finalised BrYV-Tas Copy - P3 translation		95	97.5	98	91.1	91.6	99	97	97	97.5	97.5	98	98	98	98	98	95	95	94.6	94.1	95
NC_003743 translation	95		94.1	94.6	93.6	92.1	94.6	93.6	93.6	94.1	94.1	94.6	94.6	94.6	94.6	94.6	95.5	95.5	94.6	94.1	96.5
NC_016038 translation	97.5	94.1		99.5	91.6	92.1	98	98.5	98.5	100	99	99.5	99.5	99.5	99.5	99.5	96.5	96.5	94.6	94.1	94.1
LC428360 translation	98	94.6	99.5		92.1	92.6	98.5	99	99	99.5	99.5	100	100	100	100	100	97	97	95	94.6	94.6
MF314820 translation	91.1	93.6	91.6	92.1		93.1	90.6	91.1	91.1	91.6	91.6	92.1	92.1	92.1	92.1	92.1	92.6	92.6	90.1	89.6	92.6
MK057527 translation	91.6	92.1	92.1	92.6	93.1		91.1	91.6	91.6	92.1	92.1	92.6	92.6	92.6	92.6	92.6	94.1	94.1	91.6	92.1	91.1
KY310572 translation	99	94.6	98	98.5	90.6	91.1		97.5	97.5	98	98	98.5	98.5	98.5	98.5	98.5	95.5	95.5	95	94.6	96
HQ388351 translation	97	93.6	98.5	99	91.1	91.6	97.5		98	98.5	98.5	99	99	99	99	99	96	96	94.1	93.6	93.6
HQ388350 translation	97	93.6	98.5	99	91.1	91.6	97.5	98		98.5	98.5	99	99	99	99	99	96	96	94.1	93.6	93.6
HQ388348 translation	97.5	94.1	100	99.5	91.6	92.1	98	98.5	98.5		99	99.5	99.5	99.5	99.5	99.5	96.5	96.5	94.6	94.1	94.1
LC428363 translation	97.5	94.1	99	99.5	91.6	92.1	98	98.5	98.5	99		99.5	99.5	99.5	99.5	99.5	96.5	96.5	94.6	94.1	94.1
HQ388349 translation	98	94.6	99.5	100	92.1	92.6	98.5	99	99	99.5	99.5		100	100	100	100	97	97	95	94.6	94.6
LC428358 translation	98	94.6	99.5	100	92.1	92.6	98.5	99	99	99.5	99.5	100		100	100	100	97	97	95	94.6	94.6
LC428359 translation	98	94.6	99.5	100	92.1	92.6	98.5	99	99	99.5	99.5	100	100		100	100	97	97	95	94.6	94.6
LC428361 translation	98	94.6	99.5	100	92.1	92.6	98.5	99	99	99.5	99.5	100	100	100		100	97	97	95	94.6	94.6
LC428362 translation	98	94.6	99.5	100	92.1	92.6	98.5	99	99	99.5	99.5	100	100	100	100		97	97	95	94.6	94.6
JN015068 translation	95	95.5	96.5	97	92.6	94.1	95.5	96	96	96.5	96.5	97	97	97	97	97		100	97	96.5	95.5
KF015269 translation	95	95.5	96.5	97	92.6	94.1	95.5	96	96	96.5	96.5	97	97	97	97	97	100		97	96.5	95.5
LC428364 translation	94.6	94.6	94.6	95	90.1	91.6	95	94.1	94.1	94.6	94.6	95	95	95	95	95	97	97		98.5	95
LC428365 translation	94.1	94.1	94.1	94.6	89.6	92.1	94.6	93.6	93.6	94.1	94.1	94.6	94.6	94.6	94.6	94.6	96.5	96.5	98.5		94.6
KF923236 translation	95	96.5	94.1	94.6	92.6	91.1	96	93.6	93.6	94.1	94.1	94.6	94.6	94.6	94.6	94.6	95.5	95.5	95	94.6
