# Supplementary material for: Genomic Characterisation of an Isolate of Brassica Yellows Virus Associated with Brassica Weed in Tasmania
Source: Plants (Basel). 2022 Mar 25;11(7):884. doi: 10.3390/plants11070884 (PMC9003488; doi:10.3390/plants11070884)
Supplement: Supplementary file 1 [file plants-11-00884-s001.zip › Suppl data/Table S13_aa P3P5 BrYV_Tas with all BrYV and TuYV.xlsx]

## Sheet: aa P3-P5 BrYV with TuYV
Table S13: Percentage amino acid sequence identities of P3-P5 gene of BrYV-Tas with other isolates reported worldwide.
	Finalised BrYV-Tas Copy - P3-P5 translation	NC_003743 translation	LC428360 translation	NC_016038 translation	KF923236 translation	LC428364 translation	LC428365 translation	MF314820 translation	LC428362 translation	KF015269 translation	JN015068 translation	KY310572 translation	HQ388351 translation	HQ388349 translation	HQ388350 translation	LC428359 translation	LC428358 translation	HQ388348 translation	LC428363 translation	LC428361 translation	MK057527 translation
Finalised BrYV-Tas Copy - P3-P5 translation		60.9	98.8	98.7	87.2	92.8	93.7	95.2	96.4	97.6	97.3	98.5	97.9	98.1	98.4	98.5	98.5	98.7	98.8	98.7	67.2
NC_003743 translation	60.9		60.8	60.6	70	59.8	60.1	60.1	59.4	61	60.6	60.4	60.3	60.3	60.4	60.5	60.5	60.6	60.7	60.7	77.5
LC428360 translation	98.8	60.8		99.6	87.3	93.1	94	95.8	97.5	98.2	98.2	98.7	98.8	99	99.3	99.6	99.6	99.6	99.6	99.7	67.3
NC_016038 translation	98.7	60.6	99.6		87.2	92.8	93.7	96	97.2	98.1	98.1	98.5	98.7	98.8	99.1	99.3	99.3	100	99.3	99.4	67.3
KF923236 translation	87.2	70	87.3	87.2		83.3	84	86.4	85.1	87.5	87.3	87.2	86.6	86.9	86.9	87	87	87.2	87	87.1	58.3
LC428364 translation	92.8	59.8	93.1	92.8	83.3		98.4	90.7	91.2	93.6	93.3	92.5	92.1	92.2	92.5	93.1	92.8	92.8	93.1	93	66.2
LC428365 translation	93.7	60.1	94	93.7	84	98.4		91.6	91.9	94.5	94.2	93.4	93	93.1	93.4	93.7	93.7	93.7	94	93.9	66.5
MF314820 translation	95.2	60.1	95.8	96	86.4	90.7	91.6		93.4	95.8	95.7	94.8	94.9	95.1	95.4	95.5	95.5	96	95.5	95.7	68.6
LC428362 translation	96.4	59.4	97.5	97.2	85.1	91.2	91.9	93.4		95.8	95.8	96.3	96.4	96.7	96.9	97.5	97.5	97.2	97.2	97.3	65.6
KF015269 translation	97.6	61	98.2	98.1	87.5	93.6	94.5	95.8	95.8		99.1	97.2	97.3	97.5	97.8	97.9	97.9	98.1	98.2	98.1	67.9
JN015068 translation	97.3	60.6	98.2	98.1	87.3	93.3	94.2	95.7	95.8	99.1		97.2	97.6	97.5	97.8	97.9	97.9	98.1	97.9	98.1	68
KY310572 translation	98.5	60.4	98.7	98.5	87.2	92.5	93.4	94.8	96.3	97.2	97.2		97.8	97.9	98.5	98.4	98.4	98.5	98.4	98.5	66.8
HQ388351 translation	97.9	60.3	98.8	98.7	86.6	92.1	93	94.9	96.4	97.3	97.6	97.8		98.1	98.4	98.5	98.5	98.7	98.5	98.7	67.2
HQ388349 translation	98.1	60.3	99	98.8	86.9	92.2	93.1	95.1	96.7	97.5	97.5	97.9	98.1		98.5	98.7	98.7	98.8	98.7	98.8	66.9
HQ388350 translation	98.4	60.4	99.3	99.1	86.9	92.5	93.4	95.4	96.9	97.8	97.8	98.5	98.4	98.5		99	99	99.1	99	99.1	67.2
LC428359 translation	98.5	60.5	99.6	99.3	87	93.1	93.7	95.5	97.5	97.9	97.9	98.4	98.5	98.7	99		99.6	99.3	99.3	99.4	67.2
LC428358 translation	98.5	60.5	99.6	99.3	87	92.8	93.7	95.5	97.5	97.9	97.9	98.4	98.5	98.7	99	99.6		99.3	99.3	99.4	67
HQ388348 translation	98.7	60.6	99.6	100	87.2	92.8	93.7	96	97.2	98.1	98.1	98.5	98.7	98.8	99.1	99.3	99.3		99.3	99.4	67.3
LC428363 translation	98.8	60.7	99.6	99.3	87	93.1	94	95.5	97.2	98.2	97.9	98.4	98.5	98.7	99	99.3	99.3	99.3		99.4	67.2
LC428361 translation	98.7	60.7	99.7	99.4	87.1	93	93.9	95.7	97.3	98.1	98.1	98.5	98.7	98.8	99.1	99.4	99.4	99.4	99.4		67.2
MK057527 translation	67.2	77.5	67.3	67.3	58.3	66.2	66.5	68.6	65.6	67.9	68	66.8	67.2	66.9	67.2	67.2	67	67.3	67.2	67.2
