# Supplementary material for: Genomic Characterisation of an Isolate of Brassica Yellows Virus Associated with Brassica Weed in Tasmania
Source: Plants (Basel). 2022 Mar 25;11(7):884. doi: 10.3390/plants11070884 (PMC9003488; doi:10.3390/plants11070884)
Supplement: Supplementary file 1 [file plants-11-00884-s001.zip › Suppl data/Table S14_aa P4 BrYV_Tas with all BrYV and TuYV.xlsx]

## Sheet: aa P4 BrYV with TuYV
Table S14: Percentage amino acid sequence identities of P4 gene of BrYV-Tas with other isolates reported worldwide.
	Finalised BrYV-Tas Copy - P4 translation	NC_003743 translation	NC_016038 translation	LC428360 translation	MF314820 translation	KF923236 translation	MK057527 translation	LC428364 translation	LC428365 translation	JN015068 translation	KF015269 translation	LC428363 translation	HQ388351 translation	LC428358 translation	LC428359 translation	LC428361 translation	LC428362 translation	HQ388348 translation	HQ388349 translation	HQ388350 translation	KY310572 translation
Finalised BrYV-Tas Copy - P4 translation		90.9	95.4	95.4	86.9	90.3	87.4	91.4	90.3	92	92.6	95.4	95.4	95.4	95.4	95.4	95.4	95.4	95.4	96	97.7
NC_003743 translation	90.9		89.1	89.1	91.4	95.4	88.6	89.7	88.6	89.7	90.3	89.7	89.1	89.1	89.1	89.1	89.1	89.1	89.1	89.7	92
NC_016038 translation	95.4	89.1		98.9	90.3	88.6	90.9	91.4	90.3	94.3	94.9	98.3	98.9	98.9	98.9	98.9	98.9	100	100	99.4	97.1
LC428360 translation	95.4	89.1	98.9		89.1	88.6	89.7	91.4	90.3	94.3	94.9	98.3	100	100	100	100	100	98.9	98.9	99.4	97.1
MF314820 translation	86.9	91.4	90.3	89.1		90.3	90.9	88	86.9	91.4	91.4	88.6	89.1	89.1	89.1	89.1	89.1	90.3	90.3	89.7	87.4
KF923236 translation	90.3	95.4	88.6	88.6	90.3		88	90.3	89.1	89.7	90.3	89.1	88.6	88.6	88.6	88.6	88.6	88.6	88.6	89.1	91.4
MK057527 translation	87.4	88.6	90.9	89.7	90.9	88		90.3	89.1	93.7	93.1	89.1	89.7	89.7	89.7	89.7	89.7	90.9	90.9	90.3	88
LC428364 translation	91.4	89.7	91.4	91.4	88	90.3	90.3		98.9	94.3	93.7	90.9	91.4	91.4	91.4	91.4	91.4	91.4	91.4	92	92
LC428365 translation	90.3	88.6	90.3	90.3	86.9	89.1	89.1	98.9		93.1	92.6	89.7	90.3	90.3	90.3	90.3	90.3	90.3	90.3	90.9	90.9
JN015068 translation	92	89.7	94.3	94.3	91.4	89.7	93.7	94.3	93.1		99.4	93.7	94.3	94.3	94.3	94.3	94.3	94.3	94.3	94.9	92.6
KF015269 translation	92.6	90.3	94.9	94.9	91.4	90.3	93.1	93.7	92.6	99.4		94.3	94.9	94.9	94.9	94.9	94.9	94.9	94.9	95.4	93.1
LC428363 translation	95.4	89.7	98.3	98.3	88.6	89.1	89.1	90.9	89.7	93.7	94.3		98.3	98.3	98.3	98.3	98.3	98.3	98.3	98.9	97.7
HQ388351 translation	95.4	89.1	98.9	100	89.1	88.6	89.7	91.4	90.3	94.3	94.9	98.3		100	100	100	100	98.9	98.9	99.4	97.1
LC428358 translation	95.4	89.1	98.9	100	89.1	88.6	89.7	91.4	90.3	94.3	94.9	98.3	100		100	100	100	98.9	98.9	99.4	97.1
LC428359 translation	95.4	89.1	98.9	100	89.1	88.6	89.7	91.4	90.3	94.3	94.9	98.3	100	100		100	100	98.9	98.9	99.4	97.1
LC428361 translation	95.4	89.1	98.9	100	89.1	88.6	89.7	91.4	90.3	94.3	94.9	98.3	100	100	100		100	98.9	98.9	99.4	97.1
LC428362 translation	95.4	89.1	98.9	100	89.1	88.6	89.7	91.4	90.3	94.3	94.9	98.3	100	100	100	100		98.9	98.9	99.4	97.1
HQ388348 translation	95.4	89.1	100	98.9	90.3	88.6	90.9	91.4	90.3	94.3	94.9	98.3	98.9	98.9	98.9	98.9	98.9		100	99.4	97.1
HQ388349 translation	95.4	89.1	100	98.9	90.3	88.6	90.9	91.4	90.3	94.3	94.9	98.3	98.9	98.9	98.9	98.9	98.9	100		99.4	97.1
HQ388350 translation	96	89.7	99.4	99.4	89.7	89.1	90.3	92	90.9	94.9	95.4	98.9	99.4	99.4	99.4	99.4	99.4	99.4	99.4		97.7
KY310572 translation	97.7	92	97.1	97.1	87.4	91.4	88	92	90.9	92.6	93.1	97.7	97.1	97.1	97.1	97.1	97.1	97.1	97.1	97.7
