# Supplementary material for: Genomic Characterisation of an Isolate of Brassica Yellows Virus Associated with Brassica Weed in Tasmania
Source: Plants (Basel). 2022 Mar 25;11(7):884. doi: 10.3390/plants11070884 (PMC9003488; doi:10.3390/plants11070884)
Supplement: Supplementary file 1 [file plants-11-00884-s001.zip › Suppl data/Table S15_aa P5 BrYV_Tas with all BrYV and TuYV.xlsx]

## Sheet: aa P5 BrYV with TuYV
Table S15: Percentage amino acid sequence identities of P5 gene of BrYV-Tas with other isolates reported worldwide.
	Finalised BrYV-Tas Copy P5 translation	NC_003743 translation	NC_016038 translation	LC428360 translation	KF923236 translation	LC428364 translation	LC428365 translation	LC428362 translation	MF314820 translation	KY310572 translation	HQ388349 translation	JN015068 translation	HQ388351 translation	KF015269 translation	HQ388350 translation	LC428358 translation	HQ388348 translation	LC428359 translation	LC428361 translation	LC428363 translation	MK057527 translation
Finalised BrYV-Tas Copy P5 translation		43.2	99	99.3	85.4	91.1	92.8	95.5	96.5	98	98	98.4	98.3	98.8	98.8	99	99	99	99	99.5	52.2
NC_003743 translation	43.2		43.2	43.2	53.3	41.7	42.5	41	42.7	42.5	42.7	41.3	42.9	43.2	43.2	42.9	43.2	42.9	42.9	43.2	72
NC_016038 translation	99	43.2		99.8	85.9	91.1	92.8	96	97.5	98.5	98.5	99	98.8	98.8	99.3	99.5	100	99.5	99.5	99.5	52.2
LC428360 translation	99.3	43.2	99.8		86.1	91.4	93.1	96.3	97.3	98.8	98.8	99.2	99	99	99.5	99.8	99.8	99.8	99.8	99.8	52.2
KF923236 translation	85.4	53.3	85.9	86.1		79.3	80.7	82.7	85.4	84.9	85.4	86.2	85.1	85.6	85.6	85.9	85.9	85.9	85.9	85.9	42
LC428364 translation	91.1	41.7	91.1	91.4	79.3		98.3	88.4	89.9	90.4	90.1	90.9	90.4	91.4	90.9	91.1	91.1	91.6	91.1	91.6	51
LC428365 translation	92.8	42.5	92.8	93.1	80.7	98.3		89.9	91.6	92.1	91.9	92.5	92.1	93.1	92.6	92.8	92.8	92.8	92.8	93.3	51.2
LC428362 translation	95.5	41	96	96.3	82.7	88.4	89.9		93.6	95	95.3	95.3	95.3	95.3	95.8	96	96	96	96	96	49.7
MF314820 translation	96.5	42.7	97.5	97.3	85.4	89.9	91.6	93.6		96	96	97.4	96.3	97	96.8	97	97.5	97	97	97	53.7
KY310572 translation	98	42.5	98.5	98.8	84.9	90.4	92.1	95	96		97.5	97.9	97.8	97.8	98.8	98.5	98.5	98.5	98.5	98.5	51.5
HQ388349 translation	98	42.7	98.5	98.8	85.4	90.1	91.9	95.3	96	97.5		97.9	97.8	97.8	98.3	98.5	98.5	98.5	98.5	98.5	51.5
JN015068 translation	98.4	41.3	99	99.2	86.2	90.9	92.5	95.3	97.4	97.9	97.9		98.7	98.7	98.7	99.2	99	99	99	99	50.6
HQ388351 translation	98.3	42.9	98.8	99	85.1	90.4	92.1	95.3	96.3	97.8	97.8	98.7		98	98.5	98.8	98.8	98.8	98.8	98.8	52.4
KF015269 translation	98.8	43.2	98.8	99	85.6	91.4	93.1	95.3	97	97.8	97.8	98.7	98		98.5	98.8	98.8	98.8	98.8	99.3	51.9
HQ388350 translation	98.8	43.2	99.3	99.5	85.6	90.9	92.6	95.8	96.8	98.8	98.3	98.7	98.5	98.5		99.3	99.3	99.3	99.3	99.3	52.2
LC428358 translation	99	42.9	99.5	99.8	85.9	91.1	92.8	96	97	98.5	98.5	99.2	98.8	98.8	99.3		99.5	99.5	99.5	99.5	51.9
HQ388348 translation	99	43.2	100	99.8	85.9	91.1	92.8	96	97.5	98.5	98.5	99	98.8	98.8	99.3	99.5		99.5	99.5	99.5	52.2
LC428359 translation	99	42.9	99.5	99.8	85.9	91.6	92.8	96	97	98.5	98.5	99	98.8	98.8	99.3	99.5	99.5		99.5	99.5	52.2
LC428361 translation	99	42.9	99.5	99.8	85.9	91.1	92.8	96	97	98.5	98.5	99	98.8	98.8	99.3	99.5	99.5	99.5		99.5	51.9
LC428363 translation	99.5	43.2	99.5	99.8	85.9	91.6	93.3	96	97	98.5	98.5	99	98.8	99.3	99.3	99.5	99.5	99.5	99.5		52.2
MK057527 translation	52.2	72	52.2	52.2	42	51	51.2	49.7	53.7	51.5	51.5	50.6	52.4	51.9	52.2	51.9	52.2	52.2	51.9	52.2
