# Supplementary material for: Genomic Characterisation of an Isolate of Brassica Yellows Virus Associated with Brassica Weed in Tasmania
Source: Plants (Basel). 2022 Mar 25;11(7):884. doi: 10.3390/plants11070884 (PMC9003488; doi:10.3390/plants11070884)
Supplement: Supplementary file 1 [file plants-11-00884-s001.zip › Suppl data/Table S2_nt P0_BrYV_Tas with all BrYV and TuYV.xlsx]

## Sheet: P0_BrYV_Tas with all BrYV and T
Table S2: Percentage nucleotide sequence identities of P0 gene of BrYV-Tas with other isolates reported worldwide.
	NC_003743	BrYV_Tas	JN015068	KF015269	LC428358	LC428362	MF314820	MK057527	LC428364	LC428365	HQ388348	NC_016038	KF923236	LC428360	LC428361	HQ388350	LC428359	KY310572	HQ388351	HQ388349	LC428363
NC_003743		88.1	87.3	86.8	88.5	88.1	86.5	86.3	88	88	88.7	88.7	88.3	88.9	88.7	87.9	87.6	87.3	87.3	87.6	87.7
BrYV_Tas	88.1		90.9	90.9	91.7	92	92.1	91.9	94.5	94.5	95.7	95.7	97.3	97.2	97.7	98.1	98.1	94.1	93.2	93.1	93.3
JN015068	87.3	90.9		99.2	95.5	95.7	89.2	88.9	91.3	91.3	90.4	90.4	91.7	90.5	90.8	91.5	91.5	91.7	91.2	91.3	91.1
KF015269	86.8	90.9	99.2		95.7	96	88.9	88.7	91.6	91.6	90.4	90.4	91.7	90.5	90.8	91.5	91.5	91.7	91.2	91.3	91.1
LC428358	88.5	91.7	95.5	95.7		98.7	89.3	89.3	93.2	93.2	91.9	91.9	92.1	91.6	91.9	91.7	91.7	91.7	90.9	91.3	91.1
LC428362	88.1	92	95.7	96	98.7		90.1	89.9	93.7	93.7	91.9	91.9	92.4	91.6	91.6	92.3	92.3	92.4	91.6	92	91.7
MF314820	86.5	92.1	89.2	88.9	89.3	90.1		99.2	90.4	90.4	91.7	91.7	92.4	91.6	91.9	92.1	92.3	93.7	94	94.1	94.4
MK057527	86.3	91.9	88.9	88.7	89.3	89.9	99.2		90.1	90.1	91.7	91.7	92.4	91.6	91.6	91.9	92	93.2	93.5	93.6	93.9
LC428364	88	94.5	91.3	91.6	93.2	93.7	90.4	90.1		99.7	93.9	93.9	94.4	93.9	94.1	95.1	94.8	94	93.3	92.9	93.2
LC428365	88	94.5	91.3	91.6	93.2	93.7	90.4	90.1	99.7		93.9	93.9	94.4	93.9	94.1	95.1	94.8	94	93.3	92.9	93.2
HQ388348	88.7	95.7	90.4	90.4	91.9	91.9	91.7	91.7	93.9	93.9		100	97.3	95.6	96.1	96	96	96	92.9	92.5	92.8
NC_016038	88.7	95.7	90.4	90.4	91.9	91.9	91.7	91.7	93.9	93.9	100		97.3	95.6	96.1	96	96	96	92.9	92.5	92.8
KF923236	88.3	97.3	91.7	91.7	92.1	92.4	92.4	92.4	94.4	94.4	97.3	97.3		97.2	97.5	97.9	97.6	95.2	93.7	93.3	93.6
LC428360	88.9	97.2	90.5	90.5	91.6	91.6	91.6	91.6	93.9	93.9	95.6	95.6	97.2		98.7	97.2	97.5	93.7	92.8	92.7	92.9
LC428361	88.7	97.7	90.8	90.8	91.9	91.6	91.9	91.6	94.1	94.1	96.1	96.1	97.5	98.7		97.7	98	94.3	93.3	93.2	93.5
HQ388350	87.9	98.1	91.5	91.5	91.7	92.3	92.1	91.9	95.1	95.1	96	96	97.9	97.2	97.7		98.4	94.7	94	93.6	93.9
LC428359	87.6	98.1	91.5	91.5	91.7	92.3	92.3	92	94.8	94.8	96	96	97.6	97.5	98	98.4		94.7	93.7	93.9	93.9
KY310572	87.3	94.1	91.7	91.7	91.7	92.4	93.7	93.2	94	94	96	96	95.2	93.7	94.3	94.7	94.7		96.4	96	96.3
HQ388351	87.3	93.2	91.2	91.2	90.9	91.6	94	93.5	93.3	93.3	92.9	92.9	93.7	92.8	93.3	94	93.7	96.4		99.1	99.3
HQ388349	87.6	93.1	91.3	91.3	91.3	92	94.1	93.6	92.9	92.9	92.5	92.5	93.3	92.7	93.2	93.6	93.9	96	99.1		99.5
LC428363	87.7	93.3	91.1	91.1	91.1	91.7	94.4	93.9	93.2	93.2	92.8	92.8	93.6	92.9	93.5	93.9	93.9	96.3	99.3	99.5
