# Supplementary material for: Genomic Characterisation of an Isolate of Brassica Yellows Virus Associated with Brassica Weed in Tasmania
Source: Plants (Basel). 2022 Mar 25;11(7):884. doi: 10.3390/plants11070884 (PMC9003488; doi:10.3390/plants11070884)
Supplement: Supplementary file 1 [file plants-11-00884-s001.zip › Suppl data/Table S3_nt P1_BrYV_Tas with all BrYV and TuYV.xlsx]

## Sheet: P1_BrYV_Tas with all BrYV and T
Table S3: Percentage nucleotide sequence identities of P1 gene of BrYV-Tas with other isolates reported worldwide.
	NC_003743	BrYV_Tas	LC428364	LC428365	LC428358	LC428362	HQ388348	NC_016038	KF923236	LC428359	HQ388350	LC428360	LC428361	KY310572	LC428363	HQ388349	HQ388351	JN015068	KF015269	MF314820	MK057527
NC_003743		86.6	87.1	86.9	87.3	87.1	87.2	87.2	87.2	86.7	87.2	87.4	87	86.8	86.9	86.9	86.9	87.5	87.7	87.1	87.1
BrYV_Tas	86.6		88.1	88.2	93.9	93.8	96.1	96.1	95.9	96.6	96.6	96	95.9	89.9	88.4	88.4	88.4	86.8	87.1	87.6	87.7
LC428364	87.1	88.1		99.1	87.5	87.7	88.1	88.1	88.7	88.8	88.9	88.4	88.8	88.3	88.6	88.6	88.3	87.3	87.5	87.3	87
LC428365	86.9	88.2	99.1		87.2	87.7	88.2	88.2	88.7	88.7	88.9	88.3	88.6	88.2	88.6	88.4	88.1	87.5	87.7	87.3	87
LC428358	87.3	93.9	87.5	87.2		98	94	94	93.6	94.6	93.9	94.3	93.5	89.3	87.8	88	87.7	88.4	88.7	86.7	87.2
LC428362	87.1	93.8	87.7	87.7	98		93.9	93.9	93.9	94.8	94.4	94.5	93.8	89.5	87.9	88	87.7	88.5	88.7	86.7	87
HQ388348	87.2	96.1	88.1	88.2	94	93.9		100	97.6	97	97.1	97.2	96.8	91.3	88.9	88.8	88.7	87	87.1	87.8	88.2
NC_016038	87.2	96.1	88.1	88.2	94	93.9	100		97.6	97	97.1	97.2	96.8	91.3	88.9	88.8	88.7	87	87.1	87.8	88.2
KF923236	87.2	95.9	88.7	88.7	93.6	93.9	97.6	97.6		97	97.7	97.1	96.8	90.6	88.6	88.6	88.5	87	87.2	87.9	88.3
LC428359	86.7	96.6	88.8	88.7	94.6	94.8	97	97	97		97.8	97.4	97	90.8	89	89.3	89.1	87.4	87.6	88.2	88.5
HQ388350	87.2	96.6	88.9	88.9	93.9	94.4	97.1	97.1	97.7	97.8		97.4	97.4	90.7	88.6	88.7	88.5	87.4	87.5	87.8	88.1
LC428360	87.4	96	88.4	88.3	94.3	94.5	97.2	97.2	97.1	97.4	97.4		97.6	91.2	89.1	89.2	89.1	87.1	87.2	88.1	88.4
LC428361	87	95.9	88.8	88.6	93.5	93.8	96.8	96.8	96.8	97	97.4	97.6		90.8	88.7	88.7	88.6	87	87.3	87.8	88
KY310572	86.8	89.9	88.3	88.2	89.3	89.5	91.3	91.3	90.6	90.8	90.7	91.2	90.8		95.8	96	95.9	90.1	90.5	90.2	90.8
LC428363	86.9	88.4	88.6	88.6	87.8	87.9	88.9	88.9	88.6	89	88.6	89.1	88.7	95.8		99.1	99	90.8	91.2	90.4	90.8
HQ388349	86.9	88.4	88.6	88.4	88	88	88.8	88.8	88.6	89.3	88.7	89.2	88.7	96	99.1		99.3	91	91.3	90.2	90.7
HQ388351	86.9	88.4	88.3	88.1	87.7	87.7	88.7	88.7	88.5	89.1	88.5	89.1	88.6	95.9	99	99.3		90.8	91	90.4	90.9
JN015068	87.5	86.8	87.3	87.5	88.4	88.5	87	87	87	87.4	87.4	87.1	87	90.1	90.8	91	90.8		98.9	91.7	91
KF015269	87.7	87.1	87.5	87.7	88.7	88.7	87.1	87.1	87.2	87.6	87.5	87.2	87.3	90.5	91.2	91.3	91	98.9		91.9	91.1
MF314820	87.1	87.6	87.3	87.3	86.7	86.7	87.8	87.8	87.9	88.2	87.8	88.1	87.8	90.2	90.4	90.2	90.4	91.7	91.9		98.1
MK057527	87.1	87.7	87	87	87.2	87	88.2	88.2	88.3	88.5	88.1	88.4	88	90.8	90.8	90.7	90.9	91	91.1	98.1
