# Supplementary material for: Genomic Characterisation of an Isolate of Brassica Yellows Virus Associated with Brassica Weed in Tasmania
Source: Plants (Basel). 2022 Mar 25;11(7):884. doi: 10.3390/plants11070884 (PMC9003488; doi:10.3390/plants11070884)
Supplement: Supplementary file 1 [file plants-11-00884-s001.zip › Suppl data/Table S4_nt P1P2_BrYV_Tas with all BrYV and TuYV.xlsx]

## Sheet: P1P2_BrYV_Tas with all BrYV and
Table S4: Percentage nucleotide sequence identities of P1-P2 gene of BrYV-Tas with other isolates reported worldwide.
	NC_003743	BrYV_Tas	MK057527	LC428364	LC428365	LC428358	LC428362	LC428360	LC428361	LC428359	HQ388348	NC_016038	HQ388350	JN015068	KF015269	KY310572	LC428363	HQ388349	HQ388351
NC_003743		89.7	88.9	89	88.9	89.1	89.1	89.2	89.1	88.9	89	89	89.1	89	89.2	88.9	88.9	88.9	88.7
BrYV_Tas	89.7		89.9	90.3	90.1	93.8	93.8	95.6	95.5	95.6	95.4	95.4	95.6	89.5	89.6	91.7	90.2	90.3	90.2
MK057527	88.9	89.9		89.3	89.5	89.5	89.4	90.1	89.8	90.4	90.2	90.2	90.1	92	92.1	92	91.8	91.7	91.8
LC428364	89	90.3	89.3		98	90.4	90.5	91	91.2	91.6	90.9	90.9	91.3	91.1	90.9	91.4	91.7	91.7	91.5
LC428365	88.9	90.1	89.5	98		90.3	90.6	90.7	90.9	91.2	90.9	90.9	91.3	91	91.1	91.7	92.7	92.6	92.4
LC428358	89.1	93.8	89.5	90.4	90.3		98.2	95.2	94.8	95.7	95.5	95.5	95.5	90.9	91.2	92.2	90.6	90.6	90.5
LC428362	89.1	93.8	89.4	90.5	90.6	98.2		95.3	95	95.8	95.5	95.5	95.9	91	91.1	92.2	90.6	90.8	90.5
LC428360	89.2	95.6	90.1	91	90.7	95.2	95.3		98.1	97.4	97.3	97.3	97.4	90	90.1	93.1	91.2	91.1	91.1
LC428361	89.1	95.5	89.8	91.2	90.9	94.8	95	98.1		97.1	97.1	97.1	97.3	89.9	90.1	93	90.9	90.9	90.7
LC428359	88.9	95.6	90.4	91.6	91.2	95.7	95.8	97.4	97.1		97.3	97.3	97.7	90.6	90.6	93	91.5	91.6	91.4
HQ388348	89	95.4	90.2	90.9	90.9	95.5	95.5	97.3	97.1	97.3		100	97.9	90.3	90.4	93.7	91.3	91.2	91.2
NC_016038	89	95.4	90.2	90.9	90.9	95.5	95.5	97.3	97.1	97.3	100		97.9	90.3	90.4	93.7	91.3	91.2	91.2
HQ388350	89.1	95.6	90.1	91.3	91.3	95.5	95.9	97.4	97.3	97.7	97.9	97.9		90.5	90.5	93.2	91.1	91.2	91.1
JN015068	89	89.5	92	91.1	91	90.9	91	90	89.9	90.6	90.3	90.3	90.5		98.7	92.5	93	93.1	92.9
KF015269	89.2	89.6	92.1	90.9	91.1	91.2	91.1	90.1	90.1	90.6	90.4	90.4	90.5	98.7		92.7	93.3	93.2	93
KY310572	88.9	91.7	92	91.4	91.7	92.2	92.2	93.1	93	93	93.7	93.7	93.2	92.5	92.7		96.2	96.2	96.2
LC428363	88.9	90.2	91.8	91.7	92.7	90.6	90.6	91.2	90.9	91.5	91.3	91.3	91.1	93	93.3	96.2		98.9	98.8
HQ388349	88.9	90.3	91.7	91.7	92.6	90.6	90.8	91.1	90.9	91.6	91.2	91.2	91.2	93.1	93.2	96.2	98.9		98.9
HQ388351	88.7	90.2	91.8	91.5	92.4	90.5	90.5	91.1	90.7	91.4	91.2	91.2	91.1	92.9	93	96.2	98.8	98.9
