# Supplementary material for: Genomic Characterisation of an Isolate of Brassica Yellows Virus Associated with Brassica Weed in Tasmania
Source: Plants (Basel). 2022 Mar 25;11(7):884. doi: 10.3390/plants11070884 (PMC9003488; doi:10.3390/plants11070884)
Supplement: Supplementary file 1 [file plants-11-00884-s001.zip › Suppl data/Table S5_nt P3_BrYV_Tas with all BrYV and TuYV.xlsx]

## Sheet: P3_BrYV_Tas with all BrYV and T
Table S5: Percentage nucleotide sequence identities of P3 gene of BrYV-Tas with other isolates reported worldwide.
	NC_003743	BrYV_Tas	MF314820	KF923236	MK057527	HQ388348	NC_016038	HQ388349	HQ388350	HQ388351	LC428363	LC428360	LC428358	LC428359	LC428362	LC428361	KY310572	JN015068	KF015269	LC428364	LC428365
NC_003743		95.2	94.9	96.6	93.4	94.1	94.1	94.1	94.4	94.1	94.6	94.6	94.4	94.4	94.6	94.7	95.4	94.6	95.2	94.6	93.9
BrYV_Tas	95.2		92.6	95.1	93.4	97.2	97.2	97.4	97.4	97	97.9	97.9	97.7	97.7	97.5	97.7	98.9	95.6	95.9	95.4	94.7
MF314820	94.9	92.6		93.8	94.3	93.8	93.8	93.9	93.6	93.3	93.4	93.8	93.6	93.6	93.8	93.9	93.1	94.1	94.7	93.3	92.6
KF923236	96.6	95.1	93.8		92.6	93.8	93.8	93.8	93.8	93.4	94.3	94.3	94.1	94.1	93.9	94.1	95.2	94.4	95.1	94.9	94.3
MK057527	93.4	93.4	94.3	92.6		94.6	94.6	94.7	94.1	93.8	94.3	94.6	94.4	94.4	94.3	94.4	93.3	95.7	95.7	94.6	94.6
HQ388348	94.1	97.2	93.8	93.8	94.6		100	99.8	98.9	98.5	99	99	99.2	99.2	99	98.9	98	96.4	96.7	95.7	95.4
NC_016038	94.1	97.2	93.8	93.8	94.6	100		99.8	98.9	98.5	99	99	99.2	99.2	99	98.9	98	96.4	96.7	95.7	95.4
HQ388349	94.1	97.4	93.9	93.8	94.7	99.8	99.8		99	98.7	99.2	99.2	99.3	99.3	99.2	99	98.2	96.6	96.9	95.9	95.6
HQ388350	94.4	97.4	93.6	93.8	94.1	98.9	98.9	99		99	99.2	99.2	99.3	99.3	99.5	99.3	98.2	96.6	96.9	95.6	94.9
HQ388351	94.1	97	93.3	93.4	93.8	98.5	98.5	98.7	99		98.9	99.2	99.3	99.3	99.5	99.3	97.9	96.2	96.6	95.2	94.6
LC428363	94.6	97.9	93.4	94.3	94.3	99	99	99.2	99.2	98.9		99.3	99.5	99.5	99.3	99.2	98.4	96.7	97	95.7	95.1
LC428360	94.6	97.9	93.8	94.3	94.6	99	99	99.2	99.2	99.2	99.3		99.8	99.8	99.7	99.8	98.4	97	97.4	96.1	95.4
LC428358	94.4	97.7	93.6	94.1	94.4	99.2	99.2	99.3	99.3	99.3	99.5	99.8		100	99.8	99.7	98.2	96.9	97.2	95.9	95.2
LC428359	94.4	97.7	93.6	94.1	94.4	99.2	99.2	99.3	99.3	99.3	99.5	99.8	100		99.8	99.7	98.2	96.9	97.2	95.9	95.2
LC428362	94.6	97.5	93.8	93.9	94.3	99	99	99.2	99.5	99.5	99.3	99.7	99.8	99.8		99.8	98.4	96.7	97	95.7	95.1
LC428361	94.7	97.7	93.9	94.1	94.4	98.9	98.9	99	99.3	99.3	99.2	99.8	99.7	99.7	99.8		98.5	96.9	97.2	95.9	95.2
KY310572	95.4	98.9	93.1	95.2	93.3	98	98	98.2	98.2	97.9	98.4	98.4	98.2	98.2	98.4	98.5		95.7	96.1	95.9	95.2
JN015068	94.6	95.6	94.1	94.4	95.7	96.4	96.4	96.6	96.6	96.2	96.7	97	96.9	96.9	96.7	96.9	95.7		99.3	97.4	96.7
KF015269	95.2	95.9	94.7	95.1	95.7	96.7	96.7	96.9	96.9	96.6	97	97.4	97.2	97.2	97	97.2	96.1	99.3		97.4	96.7
LC428364	94.6	95.4	93.3	94.9	94.6	95.7	95.7	95.9	95.6	95.2	95.7	96.1	95.9	95.9	95.7	95.9	95.9	97.4	97.4		99
LC428365	93.9	94.7	92.6	94.3	94.6	95.4	95.4	95.6	94.9	94.6	95.1	95.4	95.2	95.2	95.1	95.2	95.2	96.7	96.7	99
