# Supplementary material for: Genomic Characterisation of an Isolate of Brassica Yellows Virus Associated with Brassica Weed in Tasmania
Source: Plants (Basel). 2022 Mar 25;11(7):884. doi: 10.3390/plants11070884 (PMC9003488; doi:10.3390/plants11070884)
Supplement: Supplementary file 1 [file plants-11-00884-s001.zip › Suppl data/Table S6_nt P3P5_BrYV_Tas with all BrYV and TuYV.xlsx]

## Sheet: P3P5_BrYV_Tas with all BrYV and
Table S6: Percentage nucleotide sequence identities of P3-P5 gene of BrYV-Tas with other isolates reported worldwide.
	NC_003743	BrYV_Tas	MK057527	KF923236	LC428364	LC428365	MF314820	KY310572	HQ388348	NC_016038	HQ388349	LC428363	HQ388351	LC428362	HQ388350	LC428361	LC428360	LC428358	LC428359	JN015068	KF015269
NC_003743		67	68.5	76.1	65.7	65.6	66.5	66.9	66.9	66.9	66.7	66.9	66.7	66.8	67	67	66.9	66.8	66.8	66.7	67
BrYV_Tas	67		75.3	85.8	91.5	91.7	93.3	97.7	98	98	97.8	98.4	97.8	97.7	98.1	98.2	98.3	98.5	98.2	97.1	96.7
MK057527	68.5	75.3		66.5	74.4	74.6	78	75	75.7	75.7	75.6	75.3	75.2	75.3	75.4	75.3	75.3	75.4	75.2	75.9	76
KF923236	76.1	85.8	66.5		82.1	81.9	84.8	85.1	85.8	85.8	85.5	85.8	85.3	85.7	85.7	85.8	85.9	85.9	85.9	86	85.8
LC428364	65.7	91.5	74.4	82.1		98.2	90	91.6	91.7	91.7	91.6	91.8	91.2	91.5	91.5	91.5	91.8	91.7	91.8	92.2	92.2
LC428365	65.6	91.7	74.6	81.9	98.2		90.1	91.6	91.9	91.9	91.8	91.8	91.3	91.6	91.6	91.6	91.8	91.8	91.8	92.3	92.1
MF314820	66.5	93.3	78	84.8	90	90.1		92.8	94.1	94.1	93.7	93.5	93.4	93.8	93.8	93.9	93.7	93.9	93.7	93.7	93.6
KY310572	66.9	97.7	75	85.1	91.6	91.6	92.8		97.5	97.5	97.5	97.6	97.4	97.2	97.7	97.7	97.6	97.7	97.6	96.2	96.2
HQ388348	66.9	98	75.7	85.8	91.7	91.9	94.1	97.5		100	99.4	98.8	98.5	98.5	98.7	98.7	98.9	99	98.9	97.7	96.9
NC_016038	66.9	98	75.7	85.8	91.7	91.9	94.1	97.5	100		99.4	98.8	98.5	98.5	98.7	98.7	98.9	99	98.9	97.7	96.9
HQ388349	66.7	97.8	75.6	85.5	91.6	91.8	93.7	97.5	99.4	99.4		98.5	98.2	98.3	98.4	98.4	98.6	98.7	98.6	97.5	96.7
LC428363	66.9	98.4	75.3	85.8	91.8	91.8	93.5	97.6	98.8	98.8	98.5		98.5	98.4	98.8	98.8	98.9	99.1	98.8	97.6	96.9
HQ388351	66.7	97.8	75.2	85.3	91.2	91.3	93.4	97.4	98.5	98.5	98.2	98.5		98.5	98.9	99	99	99.2	98.9	97.3	96.5
LC428362	66.8	97.7	75.3	85.7	91.5	91.6	93.8	97.2	98.5	98.5	98.3	98.4	98.5		98.7	98.8	98.8	99.2	99	97.4	96.6
HQ388350	67	98.1	75.4	85.7	91.5	91.6	93.8	97.7	98.7	98.7	98.4	98.8	98.9	98.7		99.1	99.2	99.3	99.1	97.5	96.7
LC428361	67	98.2	75.3	85.8	91.5	91.6	93.9	97.7	98.7	98.7	98.4	98.8	99	98.8	99.1		99.6	99.4	99.2	97.6	96.8
LC428360	66.9	98.3	75.3	85.9	91.8	91.8	93.7	97.6	98.9	98.9	98.6	98.9	99	98.8	99.2	99.6		99.6	99.3	97.7	96.9
LC428358	66.8	98.5	75.4	85.9	91.7	91.8	93.9	97.7	99	99	98.7	99.1	99.2	99.2	99.3	99.4	99.6		99.7	97.9	97.1
LC428359	66.8	98.2	75.2	85.9	91.8	91.8	93.7	97.6	98.9	98.9	98.6	98.8	98.9	99	99.1	99.2	99.3	99.7		97.7	97
JN015068	66.7	97.1	75.9	86	92.2	92.3	93.7	96.2	97.7	97.7	97.5	97.6	97.3	97.4	97.5	97.6	97.7	97.9	97.7		98
KF015269	67	96.7	76	85.8	92.2	92.1	93.6	96.2	96.9	96.9	96.7	96.9	96.5	96.6	96.7	96.8	96.9	97.1	97	98
