# Supplementary material for: Genomic Characterisation of an Isolate of Brassica Yellows Virus Associated with Brassica Weed in Tasmania
Source: Plants (Basel). 2022 Mar 25;11(7):884. doi: 10.3390/plants11070884 (PMC9003488; doi:10.3390/plants11070884)
Supplement: Supplementary file 1 [file plants-11-00884-s001.zip › Suppl data/Table S7_nt P4_BrYV_Tas with all BrYV and TuYV.xlsx]

## Sheet: P4_BrYV_Tas with all BrYV and T
Table S7: Percentage nucleotide sequence identities of P4 gene of BrYV-Tas with other isolates reported worldwide.
	NC_003743	BrYV_Tas	MF314820	MK057527	KF923236	LC428363	HQ388351	LC428358	LC428359	LC428360	LC428361	LC428362	HQ388348	HQ388349	NC_016038	HQ388350	KY310572	JN015068	KF015269	LC428364	LC428365
NC_003743		95.5	94.9	93.8	97.3	94.9	94.3	94.7	94.7	94.7	94.7	94.7	94.7	94.7	94.7	94.7	95.6	94.9	95.3	95.1	94.9
BrYV_Tas	95.5		92	92.8	95.3	97.7	97.2	97.5	97.5	97.5	97.5	97.5	97.5	97.5	97.5	97.5	99.1	95.1	95.5	95.1	94.9
MF314820	94.9	92		94.3	93.9	93.2	93	93.4	93.4	93.4	93.4	93.4	93.8	93.8	93.8	93.4	92.2	93.9	94.3	92.8	92.6
MK057527	93.8	92.8	94.3		92.8	93.9	93.8	94.1	94.1	94.1	94.1	94.1	94.5	94.5	94.5	94.1	93	95.6	95.6	94.5	94.3
KF923236	97.3	95.3	93.9	92.8		94.5	93.9	94.3	94.3	94.3	94.3	94.3	94.3	94.3	94.3	94.3	95.8	94.7	95.1	95.5	95.3
LC428363	94.9	97.7	93.2	93.9	94.5		99.1	99.4	99.4	99.4	99.4	99.4	99.4	99.4	99.4	99.4	98.7	96.6	97	95.6	95.5
HQ388351	94.3	97.2	93	93.8	93.9	99.1		99.6	99.6	99.6	99.6	99.6	99.2	99.2	99.2	99.2	98.1	96.4	96.8	95.5	95.3
LC428358	94.7	97.5	93.4	94.1	94.3	99.4	99.6		100	100	100	100	99.6	99.6	99.6	99.6	98.5	96.8	97.2	95.8	95.6
LC428359	94.7	97.5	93.4	94.1	94.3	99.4	99.6	100		100	100	100	99.6	99.6	99.6	99.6	98.5	96.8	97.2	95.8	95.6
LC428360	94.7	97.5	93.4	94.1	94.3	99.4	99.6	100	100		100	100	99.6	99.6	99.6	99.6	98.5	96.8	97.2	95.8	95.6
LC428361	94.7	97.5	93.4	94.1	94.3	99.4	99.6	100	100	100		100	99.6	99.6	99.6	99.6	98.5	96.8	97.2	95.8	95.6
LC428362	94.7	97.5	93.4	94.1	94.3	99.4	99.6	100	100	100	100		99.6	99.6	99.6	99.6	98.5	96.8	97.2	95.8	95.6
HQ388348	94.7	97.5	93.8	94.5	94.3	99.4	99.2	99.6	99.6	99.6	99.6	99.6		100	100	99.6	98.5	96.8	97.2	95.8	95.6
HQ388349	94.7	97.5	93.8	94.5	94.3	99.4	99.2	99.6	99.6	99.6	99.6	99.6	100		100	99.6	98.5	96.8	97.2	95.8	95.6
NC_016038	94.7	97.5	93.8	94.5	94.3	99.4	99.2	99.6	99.6	99.6	99.6	99.6	100	100		99.6	98.5	96.8	97.2	95.8	95.6
HQ388350	94.7	97.5	93.4	94.1	94.3	99.4	99.2	99.6	99.6	99.6	99.6	99.6	99.6	99.6	99.6		98.5	96.8	97.2	95.8	95.6
KY310572	95.6	99.1	92.2	93	95.8	98.7	98.1	98.5	98.5	98.5	98.5	98.5	98.5	98.5	98.5	98.5		95.6	96	95.6	95.5
JN015068	94.9	95.1	93.9	95.6	94.7	96.6	96.4	96.8	96.8	96.8	96.8	96.8	96.8	96.8	96.8	96.8	95.6		99.6	97.5	97.3
KF015269	95.3	95.5	94.3	95.6	95.1	97	96.8	97.2	97.2	97.2	97.2	97.2	97.2	97.2	97.2	97.2	96	99.6		97.5	97.3
LC428364	95.1	95.1	92.8	94.5	95.5	95.6	95.5	95.8	95.8	95.8	95.8	95.8	95.8	95.8	95.8	95.8	95.6	97.5	97.5		99.4
LC428365	94.9	94.9	92.6	94.3	95.3	95.5	95.3	95.6	95.6	95.6	95.6	95.6	95.6	95.6	95.6	95.6	95.5	97.3	97.3	99.4
