# Supplementary material for: Genomic Characterisation of an Isolate of Brassica Yellows Virus Associated with Brassica Weed in Tasmania
Source: Plants (Basel). 2022 Mar 25;11(7):884. doi: 10.3390/plants11070884 (PMC9003488; doi:10.3390/plants11070884)
Supplement: Supplementary file 1 [file plants-11-00884-s001.zip › Suppl data/Table S8_nt P5_BrYV_Tas with all BrYV and TuYV.xlsx]

## Sheet: P5_BrYV_Tas with all BrYV and T
Table S8: Percentage nucleotide sequence identities of P5 gene of BrYV-Tas with other isolates reported worldwide.
	NC_003743 extraction	BrYV Tas extraction	MK057527 extraction	KF923236 extraction	LC428365 extraction	LC428364 extraction	MF314820 extraction	KY310572 extraction	KF015269 extraction	JN015068 extraction	LC428363 extraction	NC_016038 extraction	HQ388348 extraction	HQ388349 extraction	LC428362 extraction	HQ388351 extraction	HQ388350 extraction	LC428359 extraction	LC428358 extraction	LC428361 extraction	LC428360 extraction
NC_003743 extraction		55.2	68.2	67.3	53.7	53.6	54.4	54.4	55.2	55	55.2	55.4	55.4	55	55.1	55.2	55.3	55.1	55.2	55.5	55.2
BrYV Tas extraction	55.2		67.1	81.8	90.3	89.7	93.6	97.1	97	97.7	98.6	98.4	98.4	97.9	97.8	98.1	98.4	98.4	98.8	98.4	98.5
MK057527 extraction	68.2	67.1		55.1	66.1	65.9	70.5	66.6	67.1	67	66.8	67.1	67.1	66.9	66.6	66.9	66.9	66.6	66.9	66.8	66.6
KF923236 extraction	67.3	81.8	55.1		76.6	76.6	81	80.7	81.8	82.3	82.1	82.4	82.4	81.9	82.1	81.8	82.3	82.3	82.4	82.3	82.3
LC428365 extraction	53.7	90.3	66.1	76.6		97.8	89	90	90.1	90.3	90.3	90.4	90.4	90.2	90	89.8	90.1	90.2	90.2	90	90.2
LC428364 extraction	53.6	89.7	65.9	76.6	97.8		88.6	89.7	89.9	90	90	90	90	89.7	89.6	89.5	89.7	90	89.9	89.6	89.9
MF314820 extraction	54.4	93.6	70.5	81	89	88.6		92.6	93.1	93.5	93.5	94.2	94.2	93.6	93.8	93.5	93.9	93.8	94	93.9	93.7
KY310572 extraction	54.4	97.1	66.6	80.7	90	89.7	92.6		96.3	96.4	97.2	97.3	97.3	97.1	96.7	97.2	97.4	97.4	97.4	97.3	97.3
KF015269 extraction	55.2	97	67.1	81.8	90.1	89.9	93.1	96.3		97.4	96.8	97	97	96.6	96.4	96.5	96.6	96.9	97	96.6	96.7
JN015068 extraction	55	97.7	67	82.3	90.3	90	93.5	96.4	97.4		97.9	98.2	98.2	97.9	97.6	97.8	97.9	98.1	98.3	97.9	98
LC428363 extraction	55.2	98.6	66.8	82.1	90.3	90	93.5	97.2	96.8	97.9		98.6	98.6	98.2	98	98.4	98.6	98.5	98.9	98.6	98.7
NC_016038 extraction	55.4	98.4	67.1	82.4	90.4	90	94.2	97.3	97	98.2	98.6		100	99.1	98.2	98.4	98.6	98.7	98.9	98.6	98.8
HQ388348 extraction	55.4	98.4	67.1	82.4	90.4	90	94.2	97.3	97	98.2	98.6	100		99.1	98.2	98.4	98.6	98.7	98.9	98.6	98.8
HQ388349 extraction	55	97.9	66.9	81.9	90.2	89.7	93.6	97.1	96.6	97.9	98.2	99.1	99.1		97.9	97.9	98.1	98.2	98.4	98.1	98.3
LC428362 extraction	55.1	97.8	66.6	82.1	90	89.6	93.8	96.7	96.4	97.6	98	98.2	98.2	97.9		98.1	98.3	98.6	98.9	98.4	98.4
HQ388351 extraction	55.2	98.1	66.9	81.8	89.8	89.5	93.5	97.2	96.5	97.8	98.4	98.4	98.4	97.9	98.1		98.8	98.7	99.1	98.8	98.9
HQ388350 extraction	55.3	98.4	66.9	82.3	90.1	89.7	93.9	97.4	96.6	97.9	98.6	98.6	98.6	98.1	98.3	98.8		98.9	99.3	99	99.1
LC428359 extraction	55.1	98.4	66.6	82.3	90.2	90	93.8	97.4	96.9	98.1	98.5	98.7	98.7	98.2	98.6	98.7	98.9		99.5	98.9	99.1
LC428358 extraction	55.2	98.8	66.9	82.4	90.2	89.9	94	97.4	97	98.3	98.9	98.9	98.9	98.4	98.9	99.1	99.3	99.5		99.3	99.4
LC428361 extraction	55.5	98.4	66.8	82.3	90	89.6	93.9	97.3	96.6	97.9	98.6	98.6	98.6	98.1	98.4	98.8	99	98.9	99.3		99.4
LC428360 extraction	55.2	98.5	66.6	82.3	90.2	89.9	93.7	97.3	96.7	98	98.7	98.8	98.8	98.3	98.4	98.9	99.1	99.1	99.4	99.4
