# Supplementary material for: Genomic Characterisation of an Isolate of Brassica Yellows Virus Associated with Brassica Weed in Tasmania
Source: Plants (Basel). 2022 Mar 25;11(7):884. doi: 10.3390/plants11070884 (PMC9003488; doi:10.3390/plants11070884)
Supplement: Supplementary file 1 [file plants-11-00884-s001.zip › Suppl data/Table S9_aa P0 BrYV_Tas with all BrYV and TuYV.xlsx]

## Sheet: aa P0 BrYV with TuYV
Table S9: Percentage amino acid sequence identities of P0 gene of BrYV-Tas with other isolates reported worldwide.
	Finalised BrYV-Tas Copy - P0 translation	NC_003743 translation	NC_016038 translation	LC428360 translation	JN015068 translation	KF015269 translation	LC428358 translation	LC428362 translation	LC428364 translation	LC428365 translation	MF314820 translation	MK057527 translation	KY310572 translation	HQ388349 translation	HQ388351 translation	LC428363 translation	HQ388348 translation	KF923236 translation	LC428361 translation	LC428359 translation	HQ388350 translation
Finalised BrYV-Tas Copy - P0 translation		82.7	95.6	96.8	88.8	88.4	90.8	92	92	91.6	92.4	92	94	91.6	92.8	92	95.6	96.8	97.6	97.6	98.4
NC_003743 translation	82.7		83.5	83.9	80.7	79.5	84.3	83.5	81.1	80.7	81.1	81.5	81.1	81.1	81.1	81.1	83.5	82.7	83.5	81.1	81.5
NC_016038 translation	95.6	83.5		93.2	86.7	86.3	90.4	90.8	90.8	90.4	90.4	90.8	94.4	90	90.8	90	100	96.4	94.8	94.8	94.8
LC428360 translation	96.8	83.9	93.2		88	87.6	90.8	91.2	91.2	90.8	90.8	91.2	92.4	90	91.2	90.4	93.2	96	97.6	95.2	96
JN015068 translation	88.8	80.7	86.7	88		98.8	92.4	93.6	86.3	85.9	89.2	88.8	89.6	89.2	88.8	88.8	86.7	88.8	88	88	88
KF015269 translation	88.4	79.5	86.3	87.6	98.8		92	93.2	85.9	85.5	88.8	88.4	89.2	88	87.6	87.6	86.3	88.4	87.6	87.6	87.6
LC428358 translation	90.8	84.3	90.4	90.8	92.4	92		97.2	90	89.6	88.8	89.2	90	88.4	88	88	90.4	90.8	90.8	89.2	89.2
LC428362 translation	92	83.5	90.8	91.2	93.6	93.2	97.2		91.2	90.8	90.8	90.4	92	90.4	90	90	90.8	92	90.4	91.2	91.2
LC428364 translation	92	81.1	90.8	91.2	86.3	85.9	90	91.2		99.6	88	87.6	92	90	91.2	90.4	90.8	91.6	91.2	92	92
LC428365 translation	91.6	80.7	90.4	90.8	85.9	85.5	89.6	90.8	99.6		87.6	87.1	91.6	89.6	90.8	90	90.4	91.6	90.8	91.6	91.6
MF314820 translation	92.4	81.1	90.4	90.8	89.2	88.8	88.8	90.8	88	87.6		98.8	93.2	92.4	92.4	92.4	90.4	92.4	90.8	91.6	91.6
MK057527 translation	92	81.5	90.8	91.2	88.8	88.4	89.2	90.4	87.6	87.1	98.8		92.8	92.8	92.8	92.8	90.8	92.8	91.2	91.2	91.2
KY310572 translation	94	81.1	94.4	92.4	89.6	89.2	90	92	92	91.6	93.2	92.8		95.2	96.4	95.6	94.4	94.8	93.2	94	94
HQ388349 translation	91.6	81.1	90	90	89.2	88	88.4	90.4	90	89.6	92.4	92.8	95.2		98.8	98.8	90	92	90.8	91.6	91.6
HQ388351 translation	92.8	81.1	90.8	91.2	88.8	87.6	88	90	91.2	90.8	92.4	92.8	96.4	98.8		99.2	90.8	92.8	92	92.8	92.8
LC428363 translation	92	81.1	90	90.4	88.8	87.6	88	90	90.4	90	92.4	92.8	95.6	98.8	99.2		90	92	91.2	92	92
HQ388348 translation	95.6	83.5	100	93.2	86.7	86.3	90.4	90.8	90.8	90.4	90.4	90.8	94.4	90	90.8	90		96.4	94.8	94.8	94.8
KF923236 translation	96.8	82.7	96.4	96	88.8	88.4	90.8	92	91.6	91.6	92.4	92.8	94.8	92	92.8	92	96.4		96.8	96	96.8
LC428361 translation	97.6	83.5	94.8	97.6	88	87.6	90.8	90.4	91.2	90.8	90.8	91.2	93.2	90.8	92	91.2	94.8	96.8		96	96.8
LC428359 translation	97.6	81.1	94.8	95.2	88	87.6	89.2	91.2	92	91.6	91.6	91.2	94	91.6	92.8	92	94.8	96	96		97.6
HQ388350 translation	98.4	81.5	94.8	96	88	87.6	89.2	91.2	92	91.6	91.6	91.2	94	91.6	92.8	92	94.8	96.8	96.8	97.6
